# Supplementary material for: Comparative analysis of the chrysanthemum transcriptome with DNA methylation inhibitors treatment and silencing MET1 lines
Source: BMC Plant Biol. 2023 Jan 21;23:47. doi: 10.1186/s12870-023-04036-x (PMC9862865; doi:10.1186/s12870-023-04036-x)
Supplement: Supplementary file 2 — Additional file 2: Supplementary Table 1. Primers for PCR analysis. Supplementary Table 2. Database annotation statistics table. Supplementary Table 3. Top 30 differential pathways between 5 different groups. Supplementary Table 4. Top 10 differential pathways and detail between 5 different groups. [file 12870_2023_4036_MOESM2_ESM.xlsx]

## Sheet: S1
Supplementary Table 1. Primers for PCR analysis
Gene	F -Primer sequence		R -Primer Sequence
CmWRKY11	GACGCTAAACACCAAAGG	TTAGGTGGCTCATCATTT
CmSAMT	ATGCACCAAGCCCGGAAGA	AAGAACACCCGAATCACC
CmlDOF	GTCGGTATTGGACTAAAGG	TGAGTTGACGGTGGTTCT
CmBBX24	CCAGCGTTTCTTAGCCACT	GGTCGTCAACAGCCCATT
CmCCD	CTGTAGATGAACTCCCTCC	TTCCGTTAGAAATACGAATAGC
CmMtase	CCTTATTATGCACCAAGC	AAGAACACCCGAATCACC
CmMET1	TGAGGCTGAAGAAATGGCTGCAAAG	CGAAATGAAGCACGAATAAATGG
CmCMT3	CCCCACATGAACATTCTCATTCGGA	GCCGAAGGATGAAATGGTGGAAGAT
CmDRM2	CTTCAGTTAGGAGACCCTTTCGT	CCAAATGGCAAAGACCGAAG
CmDME	ATGATGTGTGTCCGTTGCCTG	CAAGCTCGGGATCAAACTCAG
ClFT	AAGGCCAACAATAGGAAT	ACTGCGGCTACTGGAGAT
ClFTL1	AATCGTGYGCTATGAGAGCC	GTCTGTAACGTCCTCTTCATGC
ClFTL2	AAATATGCATTTGTAACGTCATGTG	CTATGAGAGCCCAAGGCCATCAATG
ClFTL3	CTATGAGAGCCCAAGGCCATCAATG	TGATGTTCGTGCTTTCAATATGTAT
ClActin	TAAGAACGATAAGTGCCCACATAG	TTTTAGACATCAG CCATAACAGAGT

## Sheet: S2
Supplementary Table 2. Database annotation statistics table
Type	Known		All
	Gene	Transcript	Gene	Transcript
GO	33673	33673	39529	80171
KEGG	19315	19315	23017	48052
NR	54068	54068	69131	128787
Pfam	36551	36551	39474	75384
STRING	908	908	1725	2823
Swiss-Prot	34398	34398	40360	81647

## Sheet: S3
	Supplementary Table 3.Top 30 differential pathways between 5 different groups
	CK-AZ			CK-HH			CK-JH			CK- TG
	PathWay	Pathway_definition	number_of_seqs	PathWay	Pathway_definition	number_of_seqs	PathWay	Pathway_definition	number_of_seqs	PathWay	Pathway_definition	number_of_seqs
1	path:ko01100	Metabolic pathways	4180	path:ko01100	Metabolic pathways	4180	path:ko00010	Glycolysis / Gluconeogenesis	286	path:ko01100	Metabolic pathways	4180
2	path:ko01110	Biosynthesis of secondary metabolites	2708	path:ko01110	Biosynthesis of secondary metabolites	2708	path:ko00030	Pentose phosphate pathway	104	path:ko01110	Biosynthesis of secondary metabolites	2708
3	path:ko01130	Biosynthesis of antibiotics	1024	path:ko01130	Biosynthesis of antibiotics	1024	path:ko00040	Pentose and glucuronate interconversions	169	path:ko01130	Biosynthesis of antibiotics	1024
4	path:ko05145	Toxoplasmosis	1012	path:ko05145	Toxoplasmosis	1012	path:ko00051	Fructose and mannose metabolism	114	path:ko05145	Toxoplasmosis	1012
5	path:ko05164	Influenza A	979	path:ko05164	Influenza A	979	path:ko00053	Ascorbate and aldarate metabolism	78	path:ko05164	Influenza A	979
6	path:ko05162	Measles	977	path:ko05162	Measles	977	path:ko00061	Fatty acid biosynthesis	135	path:ko05162	Measles	977
7	path:ko05152	Tuberculosis	775	path:ko05152	Tuberculosis	775	path:ko00071	Fatty acid degradation	100	path:ko05152	Tuberculosis	775
8	path:ko01120	Microbial metabolism in diverse environments	749	path:ko01120	Microbial metabolism in diverse environments	749	path:ko00073	Cutin, suberine and wax biosynthesis	48	path:ko01120	Microbial metabolism in diverse environments	749
9	path:ko04141	Protein processing in endoplasmic reticulum	749	path:ko04141	Protein processing in endoplasmic reticulum	749	path:ko00130	Ubiquinone and other terpenoid-quinone biosynthesis	100	path:ko04141	Protein processing in endoplasmic reticulum	749
10	path:ko05169	Epstein-Barr virus infection	726	path:ko05169	Epstein-Barr virus infection	726	path:ko00140	Steroid hormone biosynthesis	65	path:ko05169	Epstein-Barr virus infection	726
11	path:ko03040	Spliceosome	721	path:ko03040	Spliceosome	721	path:ko00195	Photosynthesis	93	path:ko03040	Spliceosome	721
12	path:ko04722	Neurotrophin signaling pathway	705	path:ko04722	Neurotrophin signaling pathway	705	path:ko00196	Photosynthesis - antenna proteins	57	path:ko04722	Neurotrophin signaling pathway	705
13	path:ko04621	NOD-like receptor signaling pathway	692	path:ko04621	NOD-like receptor signaling pathway	692	path:ko00230	Purine metabolism	295	path:ko04621	NOD-like receptor signaling pathway	692
14	path:ko05142	Chagas disease (American trypanosomiasis)	661	path:ko05142	Chagas disease (American trypanosomiasis)	661	path:ko00240	Pyrimidine metabolism	189	path:ko05142	Chagas disease (American trypanosomiasis)	661
15	path:ko05133	Pertussis	643	path:ko05133	Pertussis	643	path:ko00250	Alanine, aspartate and glutamate metabolism	97	path:ko05133	Pertussis	643
16	path:ko04144	Endocytosis	642	path:ko04144	Endocytosis	642	path:ko00260	Glycine, serine and threonine metabolism	168	path:ko04144	Endocytosis	642
17	path:ko04075	Plant hormone signal transduction	640	path:ko04075	Plant hormone signal transduction	640	path:ko00270	Cysteine and methionine metabolism	177	path:ko04075	Plant hormone signal transduction	640
18	path:ko04620	Toll-like receptor signaling pathway	638	path:ko04620	Toll-like receptor signaling pathway	638	path:ko00280	Valine, leucine and isoleucine degradation	107	path:ko04620	Toll-like receptor signaling pathway	638
19	path:ko04064	NF-kappa B signaling pathway	629	path:ko04064	NF-kappa B signaling pathway	629	path:ko00330	Arginine and proline metabolism	89	path:ko04064	NF-kappa B signaling pathway	629
20	path:ko05140	Leishmaniasis	629	path:ko05140	Leishmaniasis	629	path:ko00350	Tyrosine metabolism	124	path:ko05140	Leishmaniasis	629
21	path:ko04624	Toll and Imd signaling pathway	626	path:ko04624	Toll and Imd signaling pathway	626	path:ko00360	Phenylalanine metabolism	127	path:ko04624	Toll and Imd signaling pathway	626
22	path:ko01200	Carbon metabolism	583	path:ko01200	Carbon metabolism	583	path:ko00380	Tryptophan metabolism	83	path:ko01200	Carbon metabolism	583
23	path:ko01230	Biosynthesis of amino acids	546	path:ko04612	Antigen processing and presentation	441	path:ko00400	Phenylalanine, tyrosine and tryptophan biosynthesis	144	path:ko01230	Biosynthesis of amino acids	546
24	path:ko03010	Ribosome	537	path:ko05134	Legionellosis	416	path:ko00405	Phenazine biosynthesis	8	path:ko00940	Phenylpropanoid biosynthesis	502
25	path:ko00940	Phenylpropanoid biosynthesis	502	path:ko04213	Longevity regulating pathway - multiple species	412	path:ko00410	beta-Alanine metabolism	86	path:ko04612	Antigen processing and presentation	441
26	path:ko04612	Antigen processing and presentation	441	path:ko04915	Estrogen signaling pathway	386	path:ko00460	Cyanoamino acid metabolism	206	path:ko05134	Legionellosis	416
27	path:ko05134	Legionellosis	416	path:ko04120	Ubiquitin mediated proteolysis	373	path:ko00480	Glutathione metabolism	170	path:ko04213	Longevity regulating pathway - multiple species	412
28	path:ko04213	Longevity regulating pathway - multiple species	412	path:ko04010	MAPK signaling pathway	370	path:ko00500	Starch and sucrose metabolism	348	path:ko04915	Estrogen signaling pathway	386
29	path:ko04915	Estrogen signaling pathway	386	path:ko03013	RNA transport	366	path:ko00510	N-Glycan biosynthesis	74	path:ko04120	Ubiquitin mediated proteolysis	373
30	path:ko04120	Ubiquitin mediated proteolysis	373	path:ko00500	Starch and sucrose metabolism	348	path:ko00513	Various types of N-glycan biosynthesis	53	path:ko04010	MAPK signaling pathway	370

## Sheet: S4
Supplementary Table 4.Top 10 differential pathways and detail between 5 different groups
CK-JH	TermID	Description	Category	Enrich_factor	P_value	P_adjust	GeneCount	GeneIDs	GeneNames	KeggIDs
	ko01100	Metabolic pathways	Metabolism	1.19628	0.100259	0.278686	37	CHR00001434,CHR00003387,CHR00005092,CHR00006654,CHR00006669,CHR00009683,CHR00015265,CHR00017004,CHR00018252,CHR00029841,CHR00033299,CHR00033356,CHR00033359,CHR00033362,CHR00033368,CHR00034813,CHR00035845,CHR00035848,CHR00035851,CHR00037070,CHR00040634,CHR00043124,CHR00046711,CHR00046712,CHR00047512,CHR00049370,CHR00049452,CHR00051763,CHR00051765,CHR00052655,CHR00052985,CHR00053486,CHR00054782,CHR…	CHR00001434,CHR00003387,CHR00005092,CHR00006654,CHR00006669,CHR00009683,CHR00015265,CHR00017004,CHR00018252,CHR00029841,CHR00033299,CHR00033356,CHR00033359,CHR00033362,CHR00033368,CHR00034813,CHR00035845,CHR00035848,CHR00035851,CHR00037070,CHR00040634,CHR00043124,CHR00046711,CHR00046712,CHR00047512,CHR00049370,CHR00049452,CHR00051763,CHR00051765,CHR00052655,CHR00052985,CHR00053486,CHR00054782,CHR…	K00001,K00264,K00276,K00430,K00512,K00588,K00696,K00737,K00889,K01051,K01054,K01087,K01602,K01661,K01738,K01800,K01897,K01953,K02492,K03403,K03541,K03841,K05349,K05894,K07408,K08913,K08914,K09840,K10808,K10960,K11517,K12657,K13065,K15920,K16055,K16190,K20547
	ko01110	Biosynthesis of secondary metabolites	Metabolism	1.61193	0.00842949	0.0987455	24	CHR00003387,CHR00005092,CHR00006654,CHR00006669,CHR00015265,CHR00017004,CHR00018252,CHR00018754,CHR00029196,CHR00029841,CHR00033356,CHR00033359,CHR00033362,CHR00033368,CHR00035845,CHR00035848,CHR00035851,CHR00042649,CHR00046711,CHR00046712,CHR00047042,CHR00047512,CHR00049452,CHR00052162,CHR00053486,CHR00054782,CHR00054784,CHR00054785,CHR00056324,CHR00059886,CHR00059887,CHR00063217,CHR00063468,CHR…	CHR00003387,CHR00005092,CHR00006654,CHR00006669,CHR00015265,CHR00017004,CHR00018252,CHR00018754,CHR00029196,CHR00029841,CHR00033356,CHR00033359,CHR00033362,CHR00033368,CHR00035845,CHR00035848,CHR00035851,CHR00042649,CHR00046711,CHR00046712,CHR00047042,CHR00047512,CHR00049452,CHR00052162,CHR00053486,CHR00054782,CHR00054784,CHR00054785,CHR00056324,CHR00059886,CHR00059887,CHR00063217,CHR00063468,CHR…	K00001,K00264,K00276,K00430,K00588,K01661,K01738,K01953,K02492,K03403,K03781,K03841,K04124,K05349,K05894,K06892,K08233,K09840,K10960,K11517,K12657,K13065,K15813,K21026
	ko01120	Microbial metabolism in diverse environments	Metabolism	1.94474	0.0296644	0.190706	10	CHR00005092,CHR00017004,CHR00025517,CHR00046711,CHR00046712,CHR00047512,CHR00053486,CHR00056399,CHR00063055,CHR00073407,CHR00078953	CHR00005092,CHR00017004,CHR00025517,CHR00046711,CHR00046712,CHR00047512,CHR00053486,CHR00056399,CHR00063055,CHR00073407,CHR00078953	K00001,K00264,K00485,K01602,K01738,K01800,K02492,K03841,K10534,K11517
	ko04626	Plant-pathogen interaction	Organismal Systems	5.88441	0.00011868	0.00973173	7	CHR00001418,CHR00005903,CHR00009145,CHR00024177,CHR00031786,CHR00033704,CHR00038218,CHR00041465,CHR00048466,CHR00050450,CHR00053722,CHR00060324,CHR00068386,CHR00079928	CHR00001418,CHR00005903,CHR00009145,CHR00024177,CHR00031786,CHR00033704,CHR00038218,CHR00041465,CHR00048466,CHR00050450,CHR00053722,CHR00060324,CHR00068386,CHR00079928	K02183,K13412,K13413,K13420,K13424,K13448,K13459
	ko04016	MAPK signaling pathway - plant	Environmental Information Processing	4.0537	0.00132307	0.0542461	7	CHR00001418,CHR00005903,CHR00011964,CHR00033704,CHR00047042,CHR00048466,CHR00053722,CHR00068386,CHR00076564,CHR00079928,CHR00089167	CHR00001418,CHR00005903,CHR00011964,CHR00033704,CHR00047042,CHR00048466,CHR00053722,CHR00068386,CHR00076564,CHR00079928,CHR00089167	K02183,K03781,K13413,K13420,K13424,K20536,K20547
	ko01130	Biosynthesis of antibiotics	Metabolism	0.827286	0.747585	0.797152	6	CHR00005092,CHR00046711,CHR00046712,CHR00047042,CHR00047512,CHR00053486,CHR00078953	CHR00005092,CHR00046711,CHR00046712,CHR00047042,CHR00047512,CHR00053486,CHR00078953	K00001,K00264,K01738,K03781,K03841,K11517
	ko00940	Phenylpropanoid biosynthesis	Metabolism	7.23876	0.000426709	0.0233267	5	CHR00006654,CHR00006669,CHR00029841,CHR00033356,CHR00033359,CHR00033362,CHR00033368,CHR00035845,CHR00035848,CHR00035851,CHR00042649,CHR00049452,CHR00054782,CHR00054784,CHR00054785,CHR00056324,CHR00059886,CHR00059887,CHR00063963,CHR00067933,CHR00091084,CHR00093083,CHR00093084	CHR00006654,CHR00006669,CHR00029841,CHR00033356,CHR00033359,CHR00033362,CHR00033368,CHR00035845,CHR00035848,CHR00035851,CHR00042649,CHR00049452,CHR00054782,CHR00054784,CHR00054785,CHR00056324,CHR00059886,CHR00059887,CHR00063963,CHR00067933,CHR00091084,CHR00093083,CHR00093084	K00430,K00588,K05349,K06892,K13065
	ko01200	Carbon metabolism	Metabolism	1.44775	0.261391	0.450414	5	CHR00005092,CHR00047042,CHR00047512,CHR00063055,CHR00078953	CHR00005092,CHR00047042,CHR00047512,CHR00063055,CHR00078953	K01602,K01738,K03781,K03841,K11517
	ko05034	Alcoholism	Human Diseases	6.94921	0.00199358	0.0653895	4	CHR00005903,CHR00011649,CHR00033704,CHR00053722,CHR00060365,CHR00084172,CHR00084214	CHR00005903,CHR00011649,CHR00033704,CHR00053722,CHR00060365,CHR00084172,CHR00084214	K02183,K06269,K11253,K11418
	ko04910	Insulin signaling pathway	Organismal Systems	5.2119	0.00611003	0.0987455	4	CHR00005092,CHR00005903,CHR00012089,CHR00033704,CHR00053722,CHR00060365,CHR00066103,CHR00084214	CHR00005092,CHR00005903,CHR00012089,CHR00033704,CHR00053722,CHR00060365,CHR00066103,CHR00084214	K02183,K03841,K06269,K07195
CK-AZ	TermID	Description	Category	Enrich_factor	P_value	P_adjust	GeneCount	GeneIDs	GeneNames	KeggIDs
	ko01100	Metabolic pathways	Metabolism	1.39909	4.40332e-05	0.00228973	85	CHR00000013,CHR00001226,CHR00001434,CHR00001435,CHR00002485,CHR00002612,CHR00003257,CHR00003387,CHR00005092,CHR00005412,CHR00005470,CHR00005828,CHR00009683,CHR00009707,CHR00012442,CHR00013965,CHR00017004,CHR00018092,CHR00019897,CHR00020321,CHR00020332,CHR00020346,CHR00020369,CHR00021007,CHR00024299,CHR00024301,CHR00025077,CHR00025376,CHR00028407,CHR00028767,CHR00029338,CHR00030193,CHR00030492,CHR…	CHR00000013,CHR00001226,CHR00001434,CHR00001435,CHR00002485,CHR00002612,CHR00003257,CHR00003387,CHR00005092,CHR00005412,CHR00005470,CHR00005828,CHR00009683,CHR00009707,CHR00012442,CHR00013965,CHR00017004,CHR00018092,CHR00019897,CHR00020321,CHR00020332,CHR00020346,CHR00020369,CHR00021007,CHR00024299,CHR00024301,CHR00025077,CHR00025376,CHR00028407,CHR00028767,CHR00029338,CHR00030193,CHR00030492,CHR…	K00026,K00033,K00128,K00208,K00264,K00382,K00430,K00512,K00588,K00605,K00688,K00696,K00705,K00737,K00759,K00761,K00815,K00850,K00855,K00927,K00940,K01051,K01114,K01188,K01580,K01602,K01623,K01661,K01719,K01738,K01792,K01845,K01853,K01915,K01938,K01953,K02109,K02111,K02113,K02115,K02145,K02150,K02492,K02641,K02692,K02694,K02698,K02701,K02716,K02717,K02721,K02723,K03040,K03147,K03403,K03404,K03405,…
	ko01110	Biosynthesis of secondary metabolites	Metabolism	1.60704	0.000259554	0.00771246	47	CHR00001226,CHR00002485,CHR00003387,CHR00005092,CHR00005412,CHR00005470,CHR00007204,CHR00009707,CHR00012442,CHR00013822,CHR00013965,CHR00017004,CHR00018092,CHR00019897,CHR00024299,CHR00024301,CHR00025376,CHR00027493,CHR00029196,CHR00034156,CHR00034517,CHR00034583,CHR00035002,CHR00035845,CHR00035848,CHR00036390,CHR00045084,CHR00046711,CHR00046712,CHR00047040,CHR00048299,CHR00049452,CHR00049899,CHR…	CHR00001226,CHR00002485,CHR00003387,CHR00005092,CHR00005412,CHR00005470,CHR00007204,CHR00009707,CHR00012442,CHR00013822,CHR00013965,CHR00017004,CHR00018092,CHR00019897,CHR00024299,CHR00024301,CHR00025376,CHR00027493,CHR00029196,CHR00034156,CHR00034517,CHR00034583,CHR00035002,CHR00035845,CHR00035848,CHR00036390,CHR00045084,CHR00046711,CHR00046712,CHR00047040,CHR00048299,CHR00049452,CHR00049899,CHR…	K00026,K00033,K00128,K00264,K00382,K00430,K00588,K00605,K00688,K00815,K00850,K00927,K00940,K01114,K01188,K01580,K01623,K01661,K01719,K01738,K01792,K01845,K01853,K01953,K02492,K03403,K03404,K03405,K03428,K03781,K03841,K04035,K05349,K08081,K09838,K09840,K10960,K11778,K12657,K13065,K13523,K15095,K15803,K15813,K15918,K19073,K20659
	ko01120	Microbial metabolism in diverse environments	Metabolism	2.27711	9.72868e-05	0.00337261	23	CHR00005092,CHR00005470,CHR00008554,CHR00013965,CHR00017004,CHR00019897,CHR00021007,CHR00024299,CHR00024301,CHR00025517,CHR00030193,CHR00046711,CHR00046712,CHR00048299,CHR00048977,CHR00049899,CHR00054266,CHR00055186,CHR00056399,CHR00058123,CHR00061599,CHR00062121,CHR00063055,CHR00064031,CHR00065269,CHR00068957,CHR00071582,CHR00072024,CHR00072026,CHR00073304,CHR00075489,CHR00076705,CHR00079914,CHR…	CHR00005092,CHR00005470,CHR00008554,CHR00013965,CHR00017004,CHR00019897,CHR00021007,CHR00024299,CHR00024301,CHR00025517,CHR00030193,CHR00046711,CHR00046712,CHR00048299,CHR00048977,CHR00049899,CHR00054266,CHR00055186,CHR00056399,CHR00058123,CHR00061599,CHR00062121,CHR00063055,CHR00064031,CHR00065269,CHR00068957,CHR00071582,CHR00072024,CHR00072026,CHR00073304,CHR00075489,CHR00076705,CHR00079914,CHR…	K00026,K00033,K00128,K00264,K00366,K00382,K00485,K00850,K00855,K00927,K01580,K01602,K01623,K01719,K01738,K01792,K01845,K01915,K01938,K02492,K03841,K05298,K10534
	ko03010	Ribosome	Genetic Information Processing	1.99	0.00297713	0.0516036	18	CHR00010113,CHR00015226,CHR00020154,CHR00020334,CHR00020356,CHR00020374,CHR00020698,CHR00023370,CHR00024750,CHR00028638,CHR00036666,CHR00039954,CHR00044242,CHR00047163,CHR00048922,CHR00048948,CHR00051996,CHR00062231,CHR00069049,CHR00076437,CHR00081920,CHR00091377,CHR00091942	CHR00010113,CHR00015226,CHR00020154,CHR00020334,CHR00020356,CHR00020374,CHR00020698,CHR00023370,CHR00024750,CHR00028638,CHR00036666,CHR00039954,CHR00044242,CHR00047163,CHR00048922,CHR00048948,CHR00051996,CHR00062231,CHR00069049,CHR00076437,CHR00081920,CHR00091377,CHR00091942	K02867,K02871,K02874,K02876,K02881,K02884,K02886,K02888,K02899,K02906,K02916,K02926,K02931,K02933,K02945,K02946,K02988,K02996
	ko00195	Photosynthesis	Metabolism	5.8963	1.03924e-09	1.08081e-07	16	CHR00000013,CHR00020321,CHR00020369,CHR00028767,CHR00038449,CHR00045215,CHR00055917,CHR00060847,CHR00065074,CHR00066320,CHR00066719,CHR00072536,CHR00074184,CHR00074867,CHR00084972,CHR00085742,CHR00090137,CHR00093393	CHR00000013,CHR00020321,CHR00020369,CHR00028767,CHR00038449,CHR00045215,CHR00055917,CHR00060847,CHR00065074,CHR00066320,CHR00066719,CHR00072536,CHR00074184,CHR00074867,CHR00084972,CHR00085742,CHR00090137,CHR00093393	K02109,K02111,K02113,K02115,K02638,K02641,K02692,K02694,K02698,K02701,K02716,K02717,K02721,K02723,K08901,K08906
	ko01130	Biosynthesis of antibiotics	Metabolism	1.1231	0.348072	0.618794	16	CHR00001226,CHR00005092,CHR00005470,CHR00009707,CHR00012442,CHR00019897,CHR00024299,CHR00024301,CHR00046711,CHR00046712,CHR00047040,CHR00048299,CHR00049899,CHR00054266,CHR00061599,CHR00066946,CHR00068957,CHR00072024,CHR00072026,CHR00073304,CHR00073545,CHR00075489,CHR00079914,CHR00086472,CHR00086473,CHR00087839	CHR00001226,CHR00005092,CHR00005470,CHR00009707,CHR00012442,CHR00019897,CHR00024299,CHR00024301,CHR00046711,CHR00046712,CHR00047040,CHR00048299,CHR00049899,CHR00054266,CHR00061599,CHR00066946,CHR00068957,CHR00072024,CHR00072026,CHR00073304,CHR00073545,CHR00075489,CHR00079914,CHR00086472,CHR00086473,CHR00087839	K00026,K00033,K00128,K00264,K00382,K00605,K00815,K00850,K00927,K00940,K01623,K01738,K01792,K03781,K03841,K15918
	ko01200	Carbon metabolism	Metabolism	2.21111	0.0023431	0.044389	15	CHR00005092,CHR00005470,CHR00012442,CHR00021007,CHR00024299,CHR00024301,CHR00047040,CHR00048299,CHR00048977,CHR00049899,CHR00054266,CHR00055186,CHR00058123,CHR00061599,CHR00063055,CHR00064031,CHR00065269,CHR00066946,CHR00072024,CHR00072026,CHR00073304,CHR00073545,CHR00075489,CHR00079914,CHR00081614,CHR00081615,CHR00085803,CHR00086472,CHR00086473,CHR00087839,CHR00089650	CHR00005092,CHR00005470,CHR00012442,CHR00021007,CHR00024299,CHR00024301,CHR00047040,CHR00048299,CHR00048977,CHR00049899,CHR00054266,CHR00055186,CHR00058123,CHR00061599,CHR00063055,CHR00064031,CHR00065269,CHR00066946,CHR00072024,CHR00072026,CHR00073304,CHR00073545,CHR00075489,CHR00079914,CHR00081614,CHR00081615,CHR00085803,CHR00086472,CHR00086473,CHR00087839,CHR00089650	K00026,K00033,K00382,K00605,K00850,K00855,K00927,K01602,K01623,K01738,K01938,K03781,K03841,K05298,K15918
	ko00196	Photosynthesis - antenna proteins	Metabolism	11.0556	2.64253e-10	5.49645e-08	10	CHR00028989,CHR00038141,CHR00051762,CHR00051763,CHR00051764,CHR00051765,CHR00051766,CHR00053439,CHR00056386,CHR00067226,CHR00067371,CHR00067659,CHR00068114,CHR00068950,CHR00069041,CHR00073265,CHR00073266,CHR00073804,CHR00083427,CHR00083482,CHR00083483,CHR00083484,CHR00083642,CHR00083643,CHR00083644,CHR00083646,CHR00083647,CHR00083648,CHR00083649,CHR00083650,CHR00086760,CHR00089741,CHR00090447	CHR00028989,CHR00038141,CHR00051762,CHR00051763,CHR00051764,CHR00051765,CHR00051766,CHR00053439,CHR00056386,CHR00067226,CHR00067371,CHR00067659,CHR00068114,CHR00068950,CHR00069041,CHR00073265,CHR00073266,CHR00073804,CHR00083427,CHR00083482,CHR00083483,CHR00083484,CHR00083642,CHR00083643,CHR00083644,CHR00083646,CHR00083647,CHR00083648,CHR00083649,CHR00083650,CHR00086760,CHR00089741,CHR00090447	K08907,K08908,K08909,K08910,K08912,K08913,K08914,K08915,K08916,K08917
	ko00860	Porphyrin and chlorophyll metabolism	Metabolism	4.7381	1.80661e-05	0.00125258	10	CHR00005412,CHR00013965,CHR00017004,CHR00034517,CHR00035002,CHR00045084,CHR00057921,CHR00062121,CHR00065941,CHR00066878,CHR00079032,CHR00093274	CHR00005412,CHR00013965,CHR00017004,CHR00034517,CHR00035002,CHR00045084,CHR00057921,CHR00062121,CHR00065941,CHR00066878,CHR00079032,CHR00093274	K01719,K01845,K02492,K03403,K03404,K03405,K03428,K04035,K10960,K19073
	ko04016	MAPK signaling pathway - plant	Environmental Information Processing	9/165	45/2189	2.65333	0.00524647	0.0779475	9	CHR00001226,CHR00001418,CHR00005903,CHR00011964,CHR00013385,CHR00031391,CHR00047040,CHR00048466,CHR00053722,CHR00068386,CHR00073545	CHR00001226,CHR00001418,CHR00005903,CHR00011964,CHR00013385,CHR00031391,CHR00047040,CHR00048466,CHR00053722,CHR00068386,CHR00073545	K00940,K02183,K03781,K13413,K13420,K13424,K13425,K14497,K20536
CK-HH	TermID	Description	Category	Enrich_factor	P_value	P_adjust	GeneCount	GeneIDs	GeneNames	KeggIDs
	ko01100	Metabolic pathways	Metabolism	0.792132	0.839961	0.857103	7	CHR00010079,CHR00029590,CHR00030354,CHR00032533,CHR00033249,CHR00066989,CHR00072276,CHR00084972,CHR00088351	CHR00010079,CHR00029590,CHR00030354,CHR00032533,CHR00033249,CHR00066989,CHR00072276,CHR00084972,CHR00088351	K00033,K00454,K00696,K01087,K02492,K02717,K05857
	ko01110	Biosynthesis of secondary metabolites	Metabolism	0.940292	0.638173	0.664764	4	CHR00010079,CHR00032533,CHR00033249,CHR00066989,CHR00078209	CHR00010079,CHR00032533,CHR00033249,CHR00066989,CHR00078209	K00033,K00454,K02492,K08233
	ko04110	Cell cycle	Cellular Processes	4.80044	0.0229911	0.243994	3	CHR00026743,CHR00056059,CHR00060066,CHR00064618	CHR00026743,CHR00056059,CHR00060066,CHR00064618	K02209,K02541,K05868
	ko00970	Aminoacyl-tRNA biosynthesis	Genetic Information Processing	7.01603	0.0319017	0.243994	2	CHR00039012,CHR00080711	CHR00039012,CHR00080711	K01874,K01893
	ko00500	Starch and sucrose metabolism	Metabolism	6.29023	0.0390666	0.243994	2	CHR00029590,CHR00072276,CHR00088351	CHR00029590,CHR00072276,CHR00088351	K00696,K01087
	ko03030	DNA replication	Genetic Information Processing	6.08056	0.0415804	0.243994	2	CHR00056059,CHR00060066,CHR00064618	CHR00056059,CHR00060066,CHR00064618	K02209,K02541
	ko04113	Meiosis - yeast	Cellular Processes	4.44919	0.0728855	0.247891	2	CHR00056059,CHR00060066,CHR00064618	CHR00056059,CHR00060066,CHR00064618	K02209,K02541
	ko04111	Cell cycle - yeast	Cellular Processes	3.44182	0.113207	0.24842	2	CHR00056059,CHR00060066,CHR00064618	CHR00056059,CHR00060066,CHR00064618	K02209,K02541
	ko04144	Endocytosis	Cellular Processes	3.25744	0.124061	0.24842	2	CHR00032937,CHR00089469	CHR00032937,CHR00089469	K19366,K19476
	ko01120	Microbial metabolism in diverse environments	Metabolism	1.36132	0.437583	0.486203	2	CHR00010079,CHR00032533,CHR00033249	CHR00010079,CHR00032533,CHR00033249	K00033,K02492
CK- TG	TermID	Description	Category	Enrich_factor	P_value	P_adjust	GeneCount	GeneIDs	GeneNames	KeggIDs
	ko01100	Metabolic pathways	Metabolism	1.07105	0.363783	0.513047	28	CHR00003387,CHR00009917,CHR00013434,CHR00014739,CHR00017004,CHR00019157,CHR00019952,CHR00021659,CHR00029590,CHR00032533,CHR00033359,CHR00033368,CHR00033518,CHR00035845,CHR00035848,CHR00040399,CHR00040648,CHR00040959,CHR00049452,CHR00051762,CHR00051763,CHR00051764,CHR00051765,CHR00051766,CHR00053813,CHR00054782,CHR00056324,CHR00056386,CHR00059886,CHR00059887,CHR00063055,CHR00063217,CHR00065941,CHR…	CHR00003387,CHR00009917,CHR00013434,CHR00014739,CHR00017004,CHR00019157,CHR00019952,CHR00021659,CHR00029590,CHR00032533,CHR00033359,CHR00033368,CHR00033518,CHR00035845,CHR00035848,CHR00040399,CHR00040648,CHR00040959,CHR00049452,CHR00051762,CHR00051763,CHR00051764,CHR00051765,CHR00051766,CHR00053813,CHR00054782,CHR00056324,CHR00056386,CHR00059886,CHR00059887,CHR00063055,CHR00063217,CHR00065941,CHR…	K00033,K00059,K00083,K00121,K00430,K00588,K00857,K01051,K01087,K01179,K01183,K01602,K01807,K01953,K02492,K08679,K08912,K08913,K08914,K10807,K10808,K10960,K11517,K12657,K13065,K15920,K18121,K20547
	ko01110	Biosynthesis of secondary metabolites	Metabolism	1.11246	0.375213	0.513047	14	CHR00003387,CHR00009917,CHR00014739,CHR00017004,CHR00021659,CHR00032533,CHR00033359,CHR00033368,CHR00035845,CHR00035848,CHR00040648,CHR00049452,CHR00050183,CHR00053813,CHR00054782,CHR00056324,CHR00059886,CHR00059887,CHR00060796,CHR00063217,CHR00065941,CHR00067933,CHR00078953,CHR00080527,CHR00091084	CHR00003387,CHR00009917,CHR00014739,CHR00017004,CHR00021659,CHR00032533,CHR00033359,CHR00033368,CHR00035845,CHR00035848,CHR00040648,CHR00049452,CHR00050183,CHR00053813,CHR00054782,CHR00056324,CHR00059886,CHR00059887,CHR00060796,CHR00063217,CHR00065941,CHR00067933,CHR00078953,CHR00080527,CHR00091084	K00033,K00083,K00121,K00430,K00588,K01807,K01953,K02492,K04125,K10960,K11517,K11820,K12657,K13065
	ko01120	Microbial metabolism in diverse environments	Metabolism	2.07074	0.0267128	0.143181	9	CHR00009917,CHR00017004,CHR00021659,CHR00023039,CHR00032533,CHR00063055,CHR00076705,CHR00078953,CHR00080527,CHR00089650,CHR00091028	CHR00009917,CHR00017004,CHR00021659,CHR00023039,CHR00032533,CHR00063055,CHR00076705,CHR00078953,CHR00080527,CHR00089650,CHR00091028	K00033,K00121,K00485,K01602,K01807,K02492,K10534,K11517,K18121
	ko05034	Alcoholism	Human Diseases	12.3324	3.74329e-06	0.000501601	6	CHR00004293,CHR00004693,CHR00005903,CHR00011913,CHR00016790,CHR00017126,CHR00027701,CHR00030628,CHR00050082,CHR00053722,CHR00061590,CHR00064053,CHR00072818,CHR00084214,CHR00088043,CHR00092060	CHR00004293,CHR00004693,CHR00005903,CHR00011913,CHR00016790,CHR00017126,CHR00027701,CHR00030628,CHR00050082,CHR00053722,CHR00061590,CHR00064053,CHR00072818,CHR00084214,CHR00088043,CHR00092060	K02183,K06269,K11251,K11252,K11253,K11254
	ko04016	MAPK signaling pathway - plant	Environmental Information Processing	4.1108	0.0028149	0.0453748	6	CHR00001418,CHR00005903,CHR00006893,CHR00011964,CHR00053722,CHR00061590,CHR00068386,CHR00089167	CHR00001418,CHR00005903,CHR00006893,CHR00011964,CHR00053722,CHR00061590,CHR00068386,CHR00089167	K02183,K13413,K13420,K20536,K20547,K20714
	ko04110	Cell cycle	Cellular Processes	3.24537	0.00922575	0.0815488	6	CHR00007950,CHR00014631,CHR00018977,CHR00026040,CHR00030298,CHR00040406,CHR00044284,CHR00076365	CHR00007950,CHR00014631,CHR00018977,CHR00026040,CHR00030298,CHR00040406,CHR00044284,CHR00076365	K02210,K02212,K02540,K02542,K04802,K05868
	ko01200	Carbon metabolism	Metabolism	2.0554	0.0685599	0.195469	6	CHR00009917,CHR00032533,CHR00063055,CHR00078953,CHR00080527,CHR00089650,CHR00091028	CHR00009917,CHR00032533,CHR00063055,CHR00078953,CHR00080527,CHR00089650,CHR00091028	K00033,K00121,K01602,K01807,K11517,K18121
	ko03030	DNA replication	Genetic Information Processing	5.1385	0.00235916	0.0453748	5	CHR00014631,CHR00018977,CHR00030298,CHR00040406,CHR00044284	CHR00014631,CHR00018977,CHR00030298,CHR00040406,CHR00044284	K02210,K02212,K02540,K02542,K04802
	ko04626	Plant-pathogen interaction	Organismal Systems	4.97274	0.00274274	0.0453748	5	CHR00001418,CHR00001961,CHR00005903,CHR00019828,CHR00024177,CHR00038218,CHR00041465,CHR00050456,CHR00053722,CHR00061590,CHR00068386,CHR00076093,CHR00079044,CHR00079045,CHR00092793	CHR00001418,CHR00001961,CHR00005903,CHR00019828,CHR00024177,CHR00038218,CHR00041465,CHR00050456,CHR00053722,CHR00061590,CHR00068386,CHR00076093,CHR00079044,CHR00079045,CHR00092793	K02183,K13413,K13420,K13448,K18875
	ko04113	Meiosis - yeast	Cellular Processes	3.75988	0.00940518	0.0815488	5	CHR00018977,CHR00030298,CHR00040406,CHR00044284,CHR00084214	CHR00018977,CHR00030298,CHR00040406,CHR00044284,CHR00084214	K02210,K02212,K02540,K02542,K06269
